# Supplementary material for: Evaluating Production of Cyclopentyl Tetraethers by Marine Group II Euryarchaeota in the Pearl River Estuary and Coastal South China Sea: Potential Impact on the TEX86 Paleothermometer
Source: Front Microbiol. 2017 Oct 31;8:2077. doi: 10.3389/fmicb.2017.02077 (PMC5671491; doi:10.3389/fmicb.2017.02077)
Supplement: Supplementary file 3 [file Table1.XLSX]

## Sheet: Suppl.Table S1
	Table S1. Fractional abundance (%) of archaeal isoprenoid GDGTs for SPM samples collected from the water column of the lower Pearl River and the Pearl River estuary, and coastal northern South China Sea.
	Sample	Core isoGDGTs (CL)							Sum of CL-1/2/3/4	RI1_CLc	IPL-derived isoGDGTs based upoh acid hydrolysis (total-IPL)							Sum of toal-IPL-1/2/3/4	RI1_total-IPL	IPL-derived isoGDGTs based upon base hydrolysis (phospho-IPL)							Sum of phospoho-IPL-1/2/3/4	RI1_phospho-IPL
	IDa	GDGT-0	GDGT-1	GDGT-2	GDGT-3	GDGT-4	Cren.	Cren.iso	(%)b		GDGT-0	GDGT-1	GDGT-2	GDGT-3	GDGT-4	Cren.	Cren.iso	(%)		GDGT-0	GDGT-1	GDGT-2	GDGT-3	GDGT-4	Cren.	Cren.iso	(%)
	River water
	R1_sur	63.3568	3.26606	2.8446	1.35116	0.869163	27.762	0.550211	8.33098	1.26258	89.0714	3.34287	2.17008	0.876912	0.777603	3.43735	0.323754	7.16747	0.253582	85.3586	2.83041	2.58378	0.923896	0	8.04886	0.254463	6.33808	0.439829
	R1_bott	66.7317	3.23669	3.47568	1.04946	0.183191	24.9644	0.358884	7.94502	1.1463	89.5672	2.3513	1.50425	0.966147	0.552049	4.58182	0.477207	5.37375	0.284943	86.5235	3.2873	2.19415	1.38412	0.390229	5.92185	0.298845	7.2558	0.367108
	R2_sur	69.2012	3.07414	2.40984	1.24415	0.682745	23.0962	0.29172	7.41088	1.05178	88.2432	4.36626	1.60572	1.00885	0.523302	3.75641	0.496313	7.50412	0.276151	87.5662	3.20653	1.79153	0.941311	0.0631589	6.1337	0.297576	6.00253	0.353386
	R2_bott	76.2054	2.36287	2.24831	1.05531	0.798671	17.0317	0.297777	6.46515	0.793432	92.5469	2.8413	1.55207	0.597227	0.479534	1.8185	0.164506	5.47013	0.156691	89.7711	4.39303	2.02226	0.425965	0.294045	2.8871	0.206529	7.1353	0.220899
	R3	90.9624	1.23437	0.886985	0.612855	0.45523	5.67954	0.168574	3.18944	0.282394	93.5203	3.16017	1.57005	0.453748	0.223621	0.897457	0.174673	5.40759	0.1195	89.846	5.07477	2.47792	0.442721	0.381137	1.59908	0.17841	8.37655	0.184687
	R4	62.4926	4.14734	3.61942	2.08345	0.888155	25.5532	1.21589	10.7384	1.24713	87.9621	2.40315	1.53719	1.05241	0.461322	5.95677	0.627028	5.45407	0.3497	81.5354	7.0307	2.63911	0.935118	0.752805	6.52505	0.581851	11.3577	0.435419
	R5	55.9851	5.56441	5.01572	2.44276	2.35162	27.4035	1.23688	15.3745	1.37486	69.0256	8.94179	3.73595	2.73247	2.10909	11.7402	1.71486	17.5193	0.784314	66.8115	13.2155	4.9252	1.74371	0.945272	11.7777	0.581235	20.8296	0.777326
	R6	73.4209	2.49709	2.32967	1.29984	0.48601	19.5781	0.388339	6.6126	0.909218	85.0416	1.96981	1.9415	1.55462	1.52475	7.30364	0.664074	6.99068	0.423875	70.5951	5.68885	4.23108	1.74221	0.782928	16.4621	0.497774	12.4451	0.872172
	Mixing water
	M_lt	15.5413	6.37587	6.99094	4.85529	3.60006	61.8887	0.747864	21.8222	2.8547	14.6477	7.06612	4.5107	3.52139	4.46682	65.0479	0.739387	19.565	2.89801	17.0093	8.4081	5.65261	2.5881	2.52784	62.5521	1.26186	19.1766	2.82734
	M_st	18.745	5.94081	4.86182	2.3125	2.29717	64.7902	1.05247	15.4123	2.85973	15.1688	7.08154	6.69471	5.43365	4.88667	59.6618	1.0728	24.0966	2.7971	24.0951	8.77295	6.33602	4.26463	4.22868	49.7438	2.55878	23.6023	2.43449
	M_ht	15.9646	6.58761	5.40296	3.40738	3.37974	64.6928	0.564866	18.7777	2.88647	13.0776	7.49072	5.37105	3.55808	3.77901	66.1392	0.584286	20.1989	2.95801	15.3587	7.16268	4.99543	2.79798	2.14129	66.6583	0.88569	17.0974	2.95723
	M_sur	20.9546	6.15339	5.03092	2.36124	2.19712	62.3227	0.98006	15.7427	2.7651	15.0945	6.76813	5.39176	4	2.6118	65.1643	0.96944	18.7717	2.94087	19.7775	8.56629	6.60389	4.69269	3.89374	53.1895	3.27635	23.7566	2.61716
	M_mid	22.6763	5.73707	5.67705	2.26055	1.92537	60.8467	0.87697	15.6	2.70767	24.7353	6.58188	5.90917	4.0314	2.52587	54.6387	1.57771	19.0483	2.5536	32.2201	6.53069	6.14214	2.42099	1.71083	50.243	0.732274	16.8047	2.29979
	M_bott	21.9865	5.51877	4.43891	1.77202	1.66337	63.7705	0.84996	13.3931	2.78194	21.7868	6.18877	4.69161	3.45958	2.66466	59.9636	1.24503	17.0046	2.70785	22.1561	6.55841	4.80629	2.9604	1.93457	60.3197	1.26453	16.2597	2.71389
	Sea water
	S_sur	19.3229	5.68197	3.84706	1.72023	1.6028	67.1244	0.700603	12.8521	2.89837	22.1682	4.91086	4.07851	2.77449	2.17132	61.566	2.33058	13.9352	2.76978	23.7225	4.55975	2.75157	1.94575	0	65.5071	1.51336	9.25708	2.83982
	S_subs	19.1926	5.02266	3.93338	1.69164	1.45608	67.9214	0.782329	12.1038	2.92779	22.129	4.62411	3.72411	2.49173	1.6471	63.5651	1.81885	12.4871	2.81083	24.4467	4.06588	2.38214	1.57334	0.808029	64.9668	1.75708	8.82939	2.80446
	S_mid	21.0011	4.90912	2.78596	1.41859	0.944233	68.5221	0.418837	10.0579	2.90501	22.7444	4.50589	2.82453	2.03767	1.36433	65.9051	0.617983	10.7324	2.8236	20.4969	4.56589	2.66344	1.19937	1.65133	68.7862	0.636909	10.08	2.91183
	S_bott	20.4548	4.38169	2.86077	1.36196	0.826273	69.4917	0.622798	9.4307	2.94647	25.585	6.43572	4.53194	3.62184	2.00613	56.77	1.0494	16.5956	2.57643	23.371	5.85973	2.80543	2.10407	0	65.0452	0.81448	10.7692	2.81222
	aR, River (the lower Pearl River), which is followed by the station numbers; sur and bott represent surface water and bottom water. M, Mixing water (the Pearl River estuary); lt, low tide; st, slack tide; ht, high tide; mid means middle layer water. S, Sea water (northern South China Sea); subs represents subsurface water.
	bSum of 1/2/3/4 = [%GDGT-1] + [%GDGT-2] + [%GDGT-3] + [%GDGT-4]
	cRI1 = ([GDGT-1] + 2*[GDGT-2] + 3*[GDGT-3] + 4*[Cren.] + 4*[Cren.iso])/100 (Zhang et al., 2016).
