# Supplementary material for: Evaluating Production of Cyclopentyl Tetraethers by Marine Group II Euryarchaeota in the Pearl River Estuary and Coastal South China Sea: Potential Impact on the TEX86 Paleothermometer
Source: Front Microbiol. 2017 Oct 31;8:2077. doi: 10.3389/fmicb.2017.02077 (PMC5671491; doi:10.3389/fmicb.2017.02077)
Supplement: Supplementary file 4 [file Table2.XLSX]

## Sheet: Suppl.Table S2
Table S2. Composition and relative abundance (%) of Archaea in the SPM collected from the PR, the PR estuary and coastal SCS.
Sample name	Sequence number		Crenarchaeota						Thaumarchaeota				Euryarchaeota
			Crenarchaeota_Other	MBGA	MBGB	MCG	Thermoprotei		Nitrosopumilus	Nitrososphaera	Thaumarchaeota_other		ANME-1	Deep Sea Euryarchaeotal Group	Halobacteriaceae	Methanobacteriales	Methanomicrobia_other	Methanocellales	Methanomicrobiales	Methanosarcinales	Methanosarcinales	Thermoplasmata_others	Methanomassiliicoccaceae	MG-II	MG-III
R1_sur	32463		0.168051	0.193905	2.27515	24.3674	0.206832		1.65142	0.0355492	0.445981		0.513848	0.0290857	0.0581715	59.81	0.00969525	0.0937207	0.549397	0.0614032	5.93349	2.73083	0.846718	0.0193905	0
R1_bott	34905		0.208216	0.0922098	1.57351	17.7667	0.523513		2.48669	0.0951843	0.196318		0.356941	0.0535412	0.0684137	48.6987	0.0297451	0.324221	1.92153	0.116006	22.6896	1.91261	0.835837	0.0505666	0
M_lt	32489		0	0.00638345	0.271297	8.45808	85.2989		0.842616	0.0478759	0		0.0191504	0.0383007	0.00957518	0.398966	0	0.0957518	0.00319173	0.0191504	0.217037	0.0893684	0.0478759	4.13648	0
M_st	33132		0	0.0030485	0.018291	1.20721	93.0189		0.06097	0.06097	0		0.012194	0	0.006097	0.030485	0	0.006097	0	0	0.0152425	0.0091455	0	5.55132	0
M_ht	28916		0.0287429	0.0323357	0.298207	22.9871	63.7445		1.65631	0.0718571	0		0.107786	0.0107786	1.65631	0.27665	0.00718571	0.280243	0.0790429	0.0179643	0.283836	0.330543	0.0826357	8.048	0
M_mid	24183		0.0384533	0.021363	0.243538	9.64751	85.5544		0.153813	0.0854518	0.00427259		0.0384533	0.00854518	0	0.153813	0	0	0	0	0.0170904	0.277718	0.0341807	3.71715	0.00427259
M_bott	35343		0.0203205	0.0232234	0.209011	7.35021	80.1846		0.130632	0.0696702	0		0	0.0116117	0.00290293	0.0551556	0	0.0145146	0	0.0116117	0.0464468	0.136438	0.0348351	11.6901	0.00870878
S_subs	25777		0	0	0.728515	9.97284	27.2596		7.41274	0.00823181	0		0	0	51.3418	0	0	0.172868	0	0	0.259302	0	0	2.84409	0
Sedi-S	36619		0.428266	0.0951701	9.74304	52.0848	25.9339		0.73162	0.229003	0		0	0.104092	0.267666	0.229003	0.00297407	0.0535332	0.00297407	0.0118963	0.458006	9.50809	0.107066	0.0089222	0
Sedi-M	23530		0.265434	0.306622	6.26516	84.0968	0.686467		2.76418	0.0366116	0.00457645		0.311199	0.292893	0.0183058	0.791726	0.0183058	0.28374	0.0091529	0.0640703	0.475951	2.59027	0.704773	0.0137293	0
Sedi-R1	43417		0.19963	0.248922	2.26494	51.968	0.08626		1.79421	0.0492914	1.1756		0.463339	0.0640789	0.0320394	20.4264	0.0147874	0.266174	1.13863	0.08626	9.01047	8.39433	2.3093	0.00739372	0
